# Supplementary material for: A strategy to enhance and modify fatty acid synthesis in Corynebacterium glutamicum and Escherichia coli: overexpression of acyl-CoA thioesterases
Source: Microb Cell Fact. 2023 Sep 21;22:191. doi: 10.1186/s12934-023-02189-w (PMC10512533; doi:10.1186/s12934-023-02189-w)
Supplement: Supplementary file 2 — Additional file 2: Minimal data set underlying the results described in this paper. [file 12934_2023_2189_MOESM2_ESM.xlsx]

## Sheet: Substrate preference
Acyl-CoA substrate		C2	C3	C4	C6	C8	C10	C12	C14	C16	C18	C20	△A=ɛb△c	△c (mol/L)
TesA	Changes in absorbance at 412 nm (△A)	0.048	0.011	0.13	0.251	0.789	1.324	2.002	1.737	1.704	0.924	0.467	13600	ɛ412 (L/mol·cm)
		0.066	0.005	0.181	0.345	0.859	1.474	1.909	1.854	1.737	1.024	0.492	1	b (cm)
		0.074	0.004	0.21	0.395	0.978	1.548	1.814	1.845	1.858	1.017	0.492	3.3e-05	Enzyme (mg)
	Average value	0.0626667	0.00666667	0.173667	0.330333	0.875333	1.44867	1.90833	1.812	1.76633	0.988333	0.483667	20	min
	Standard error	0.010873	0.00309121	0.033069	0.0596955	0.0780185	0.0931856	0.0767521	0.0531601	0.0662034	0.0455802	0.0117851	100	a final volume (μL)
Acyl-CoA substrate		C2	C3	C4	C6	C8	C10	C12	C14	C16	C18	C20
TE9	Changes in absorbance at 412 nm (△A)	0.051	0.009	0.047	0.03	0.028	0.035	0.033	0.02	0.008	0.007	0.014
		0.057	0.011	0.05	0.038	0.03	0.038	0.032	0.02	0.009	0.008	0.016
		0.049	0.009	0.042	0.032	0.025	0.032	0.03	0.02	0.008	0.006	0.015
	Average value	0.0523333	0.00966667	0.0463333	0.0333333	0.0276667	0.035	0.0316667	0.02	0.00833333	0.007	0.015
	Standard error	0.00339935	0.000942809	0.00329983	0.00339935	0.0020548	0.00244949	0.00124722	0	0.000471405	0.000816497	0.000816497
Acyl-CoA substrate		C2	C3	C4	C6	C8	C10	C12	C14	C16	C18	C20
TesB	Changes in absorbance at 412 nm (△A)	0.152	0.142	2.102	3.526	3.446	3.354	2.974	1.496	0.168	0.065	0.2
		0.147	0.183	2.561	3.713	4.307	3.304	3.305	1.349	0.171	0.08	0.224
		0.159	0.162	1.752	3.279	3.981	3.079	2.561	1.397	0.172	0.058	0.184
	Average value	0.152667	0.162333	2.13833	3.506	3.91133	3.24567	2.94667	1.414	0.170333	0.0676667	0.202667
	Standard error	0.00492161	0.0167398	0.331271	0.177743	0.354937	0.119606	0.304351	0.0612046	0.00169967	0.00917727	0.0164384
Acyl-CoA substrate		C2	C3	C4	C6	C8	C10	C12	C14	C16	C18	C20
TesA	Specific activity (μmol/min/mg)	0.534759	0.122549	1.44831	2.79635	8.79011	14.7504	22.3039	19.3516	18.984	10.2941	5.20276
		0.735294	0.0557041	2.01649	3.84358	9.56996	16.4216	21.2678	20.6551	19.3516	11.4082	5.48128
		0.824421	0.0445633	2.33957	4.40062	10.8957	17.246	20.2094	20.5548	20.6996	11.3302	5.48128
	Average value	0.698158	0.0742721	1.93479	3.68018	9.75193	16.1393	21.2604	20.1872	19.6784	11.0108	5.38844
	Standard error	0.121134	0.0344386	0.368415	0.665057	0.86919	1.03816	0.855082	0.592247	0.73756	0.507801	0.131296
Acyl-CoA substrate		C2	C3	C4	C6	C8	C10	C12	C14	C16	C18	C20
TE9	Specific activity (μmol/min/mg)	0.568182	0.100267	0.523619	0.334225	0.311943	0.389929	0.367647	0.222816	0.0891266	0.0779857	0.155971
		0.635027	0.122549	0.557041	0.423351	0.334225	0.423351	0.356506	0.222816	0.100267	0.0891266	0.178253
		0.5459	0.100267	0.467914	0.356506	0.27852	0.356506	0.334225	0.222816	0.0891266	0.0668449	0.167112
	Average value	0.583036	0.107695	0.516191	0.371361	0.308229	0.389929	0.352793	0.222816	0.0928402	0.0779857	0.167112
	Standard error	0.0378715	0.0105037	0.0367628	0.0378715	0.0228922	0.0272893	0.013895	2.77556e-17	0.00525183	0.00909644	0.00909644
Acyl-CoA substrate		C2	C3	C4	C6	C8	C10	C12	C14	C16	C18	C20
TesB	Specific activity (μmol/min/mg)	1.6934	1.582	23.418	39.2825	38.3913	37.3663	33.1328	16.6667	1.87166	0.724153	2.22816
		1.6377	2.03877	28.5316	41.3659	47.9835	36.8093	36.8204	15.029	1.90508	0.891266	2.49554
		1.77139	1.80481	19.5187	36.5307	44.3516	34.3026	28.5316	15.5637	1.91622	0.646168	2.04991
	Average value	1.70083	1.80853	23.8228	39.0597	43.5755	36.1594	32.8283	15.7531	1.89765	0.753862	2.25787
	Standard error	0.0548307	0.186496	3.69063	1.98021	3.95429	1.33251	3.39072	0.681869	0.0189358	0.102242	0.183138

## Sheet: Effect of temperature 
Temperature (℃)		25	30	35	40	45		Temperature (℃)		25	30	35	40	45
TesA	Changes in absorbance at 412 nm (△A)	1.614	1.846	1.5	1.116	0.78		TesA	Relative enzyme activity (%)	84.5469	96.6998	78.5752	58.4599	40.8591
		1.737	1.919	1.54	1.155	0.733				90.99	100.524	80.6705	60.5029	38.3971
		1.704	1.962	1.595	1.206	0.772				89.2614	102.776	83.5516	63.1744	40.44
	Average value	1.685	1.909	1.545	1.159	0.761667			Average value	88.2661	100	80.9324	60.7124	39.8987
	Standard error	0.0519808	0.0478818	0.0389444	0.0368511	0.0205318			Standard error	2.72293	2.50821	2.04004	1.93039	1.07553
Temperature (℃)		25	30	35	40	45		Temperature (℃)		25	30	35	40	45
TesB	Changes in absorbance at 412 nm (△A)	2.858	3.779	3.924	3.758	3.468		TesB	Relative enzyme activity (%)	73.0946	96.6496	100.358	96.1125	88.6957
		2.775	3.924	3.948	3.526	3.488				70.9719	100.358	100.972	90.179	89.2072
		2.681	4.027	3.723	3.637	3.291				68.5678	102.992	95.2174	93.0179	84.1688
	Average value	2.77133	3.91	3.865	3.64033	3.41567			Average value	70.8781	100	98.8491	93.1032	87.3572
	Standard error	0.0723064	0.101728	0.100886	0.0947429	0.08853			Standard error	1.84927	2.60175	2.58021	2.42309	2.26419
Temperature (℃)		25	30	35	40	45		Temperature (℃)		25	30	35	40	45
TE9	Changes in absorbance at 412 nm (△A)	0.283	0.577	0.475	0.362	0.215		TE9	Relative enzyme activity (%)	48.7091	99.3115	81.7556	62.3064	37.0052
		0.272	0.6	0.475	0.351	0.227				46.8158	103.27	81.7556	60.4131	39.0706
		0.26	0.566	0.453	0.373	0.226				44.7504	97.4182	77.969	64.1997	38.8985
	Average value	0.271667	0.581	0.467667	0.362	0.222667			Average value	46.7585	100	80.4934	62.3064	38.3247
	Standard error	0.00939267	0.0141657	0.0103709	0.00898146	0.0054365			Standard error	1.61664	2.43816	1.78501	1.54586	0.935715

## Sheet: Effect of pH
pH		6	7	8	9	10		pH		6	7	8	9	10
TesA	Changes in absorbance at 412 nm (△A)	0.744	0.78	1.929	0.261	0.107		TesA	Relative enzyme activity (%)	39.0142	40.9019	101.154	13.6864	5.61091
		0.768	0.779	1.913	0.166	0.139				40.2727	40.8495	100.315	8.70477	7.28894
		0.635	0.624	1.879	0.141	0.075				33.2984	32.7216	98.5317	7.39381	3.93288
	Average value	0.715667	0.727667	1.907	0.189333	0.107			Average value	37.5284	38.1577	100	9.92833	5.61091
	Standard error	0.0578753	0.0733045	0.0208487	0.0516935	0.0261279			Standard error	3.03489	3.84397	1.09327	2.71073	1.3701
pH		6	7	8	9	10		pH		6	7	8	9	10
TesB	Changes in absorbance at 412 nm (△A)	0.269	1.559	4.03	0.395	0.138		TesB	Relative enzyme activity (%)	6.87628	39.8517	103.016	10.0971	3.52761
		0.216	1.683	3.935	0.299	0.17				5.52147	43.0215	100.588	7.64315	4.3456
		0.34	1.414	3.771	0.252	0.08				8.69121	36.1452	96.3957	6.44172	2.04499
	Average value	0.275	1.552	3.912	0.315333	0.129333			Average value	7.02965	39.6728	100	8.06067	3.30607
	Standard error	0.0508003	0.10993	0.10698	0.059511	0.0372499			Standard error	1.29858	2.81008	2.73466	1.52124	0.952196
pH		6	7	8	9	10		pH		6	7	8	9	10
TE9	Changes in absorbance at 412 nm (△A)	0.229	0.557	0.54	0.885	0.246		TE9	Relative enzyme activity (%)	26.3825	64.1705	62.212	101.959	28.341
		0.213	0.573	0.606	0.867	0.229				24.5392	66.0138	69.8157	99.8848	26.3825
		0.213	0.524	0.59	0.852	0.197				24.5392	60.3687	67.9724	98.1567	22.6959
	Average value	0.218333	0.551333	0.578667	0.868	0.224			Average value	25.1536	63.5177	66.6667	100	25.8065
	Standard error	0.00754247	0.0204015	0.0281109	0.0134907	0.0203142			Standard error	0.868948	2.35041	3.23858	1.55423	2.34035

## Sheet: Influence of metal ions
Metal ions		CK	Fe2+	Mn2+	Cu2+	Zn2+	Mg2+	K+				Metal ions		CK	Fe2+	Mn2+	Cu2+	Zn2+	Mg2+	K+
TesA	Changes in absorbance at 412 nm (△A)	1.851	0.472	0.794	0	0.387	0.687	0.795				TesA	Relative enzyme activity (%)	96.911	24.712	41.5707	0	20.2618	35.9686	41.623
		2.017	0.559	0.666	0	0.451	0.795	0.73						105.602	29.267	34.8691	0	23.6126	41.623	38.2199
		1.862	0.515	0.838	0	0.365	0.623	0.816						97.4869	26.9634	43.8743	0	19.1099	32.6178	42.7225
	Average value	1.91	0.515333	0.766	0	0.401	0.701667	0.780333					Average value	100	26.9808	40.1047	0	20.9948	36.7365	40.8551
	Standard error	0.0757936	0.0355184	0.0729566	0	0.0364783	0.0709804	0.036609					Standard error	3.96825	1.8596	3.81972	0	1.90986	3.71625	1.9167
Metal ions		CK	Fe2+	Mn2+	Cu2+	Zn2+	Mg2+	K+				Metal ions		CK	Fe2+	Mn2+	Cu2+	Zn2+	Mg2+	K+
TesB	Changes in absorbance at 412 nm (△A)	3.788	0.258	3.87	0.131	0.857	1.959	3.092				TesB	Relative enzyme activity (%)	96.8303	6.59509	98.9264	3.34867	21.907	50.0767	79.0389
		4.073	0.117	3.949	0.252	1.057	1.95	2.865						104.116	2.9908	100.946	6.44172	27.0194	49.8466	73.2362
		3.875	0.334	3.756	0.084	0.742	1.871	2.672						99.0542	8.53783	96.0123	2.14724	18.9673	47.8272	68.3027
	Average value	3.912	0.236333	3.85833	0.155667	0.885333	1.92667	2.87633					Average value	100	6.04124	98.6282	3.97921	22.6312	49.2502	73.5259
	Standard error	0.119256	0.0899049	0.0792226	0.0707688	0.130149	0.0395334	0.171651					Standard error	3.04847	2.29818	2.02512	1.80902	3.32693	1.01057	4.38782
Metal ions		CK	Fe2+	Mn2+	Cu2+	Zn2+	Mg2+	K+				Metal ions		CK	Fe2+	Mn2+	Cu2+	Zn2+	Mg2+	K+
TE9	Changes in absorbance at 412 nm (△A)	0.853	0	1.194	0.682	0.426	0.068	0.137				TE9	Relative enzyme activity (%)	98.046	0	137.241	78.3908	48.9655	7.81609	15.7471
		0.887	0	1.263	0.7	0.478	0.102	0.153						101.954	0	145.172	80.4598	54.9425	11.7241	17.5862
		0.87	0	1.245	0.699	0.461	0.137	0.136						100	0	143.103	80.3448	52.9885	15.7471	15.6322
	Average value	0.87	0	1.234	0.693667	0.455	0.102333	0.142					Average value	100	0	141.839	79.7318	52.2989	11.7625	16.3218
	Standard error	0.0138804	0	0.0292233	0.00825967	0.0216487	0.0281701	0.00778888					Standard error	1.59545	0	3.359	0.949388	2.48836	3.23794	0.895274

## Sheet: WG
FAs (μg/mL)	WG	WG	WG	10	Times dilution	FAs (mg/g DCW)	WG	WG	WG	Average value	Standard error		FA Proportion (%)	WG	WG	WG	Average value	Standard error		(mg/g DCW)	WG	WG	WG	Average value	Standard error
C4:0	1.3495	1.4235	1.4718	2	Fixed capacity (mL)	C4:0	0.899667	0.949	0.9812	0.943289	0.0335299		C4:0	0.667191	0.703777	0.727656	0.699541	0.0248657		SCFAs (<6）	0.899667	0.949	0.9812	0.943289	0.0335299
C6:0	0.0094	0.0097	0.0106	1000		C6:0	0.00626667	0.00646667	0.00706667	0.0066	0.000339935		C6:0	0.00464735	0.00479567	0.00524063	0.00489455	0.000252095		MCFAs (6-12)	0.222	0.205733	0.315667	0.2478	0.0484463
C8:0	0.0211	0.0205	0.0253	0.03	freeze-dried bacteria (g)	C8:0	0.0140667	0.0136667	0.0168667	0.0148667	0.00142361		C8:0	0.0104318	0.0101352	0.0125083	0.0110251	0.00105575		LCFAs (13-21）	129.901	135.283	134.998	133.394	2.47257
C10:0	0.0564	0.0454	0.0737			C10:0	0.0376	0.0302667	0.0491333	0.039	0.00776564		C10:0	0.0278841	0.0224457	0.0364372	0.0289223	0.00575899		VLCFAs (>21）	0.2336	0.315867	0.226467	0.258644	0.0405669
C11:0	0.0149	0.014	0.0173			C11:0	0.00993333	0.00933333	0.0115333	0.0102667	0.000928559		C11:0	0.00736654	0.00692158	0.0085531	0.00761374	0.000688618		SFAs	85.9417	86.2506	77.2591	83.1505	4.16771
C12:0	0.2312	0.219	0.3466			C12:0	0.154133	0.146	0.231067	0.177067	0.0383279		C12:0	0.114305	0.108273	0.171359	0.131312	0.0284239		UFAs	45.3149	50.5035	59.262	51.6935	5.75572
C13:0	0.0001092	0.0001468	7.96e-05			C13:0	7.28e-05	9.78667e-05	5.30667e-05	7.45778e-05	1.83327e-05		C13:0	5.39884e-05	7.25777e-05	3.93541e-05	5.53067e-05	1.35955e-05		OCFAs	0.760806	0.870365	0.76312	0.798097	0.0511097
C14:0	1.6568	1.2394	1.37			C14:0	1.10453	0.826267	0.913333	0.948044	0.116223		C14:0	0.81912	0.612758	0.677326	0.703068	0.0861909		Proportion (%)
C14:1	0.0010024	0.0013004	0.0010301			C14:1	0.000668267	0.000866933	0.000686733	0.000740644	8.96174e-05		C14:1	0.000495585	0.000642916	0.00050928	0.000549261	6.64601e-05		SFAs	63.7342	63.9633	57.2952	61.6642	3.09077
C15:0	0.6212	0.7709	0.6915			C15:0	0.414133	0.513933	0.461	0.463022	0.0407683		C15:0	0.307121	0.381132	0.341877	0.343376	0.0302337		UFAs	33.6055	37.4533	43.9486	38.3358	4.26843
C15:1	0.025	0.0298	0.0347			C15:1	0.0166667	0.0198667	0.0231333	0.0198889	0.00264005		C15:1	0.01236	0.0147331	0.0171556	0.0147496	0.00195786
C16:0	90.8119	91.2445	88.508			C16:0	60.5413	60.8297	59.0053	60.1254	0.800726		C16:0	44.8973	45.1112	43.7583	44.5889	0.593817
C16:1	0.6078	0.5505	0.5064			C16:1	0.4052	0.367	0.3376	0.369933	0.0276754		C16:1	0.300496	0.272167	0.250364	0.274342	0.020524
C17:0	0.2928	0.3043	0.2683			C17:0	0.1952	0.202867	0.178867	0.192311	0.0100086		C17:0	0.14476	0.150446	0.132647	0.142618	0.00742239
C17:1	0.1723	0.1706	0.1161			C17:1	0.114867	0.113733	0.0774	0.102	0.017401		C17:1	0.0851849	0.0843444	0.0573997	0.075643	0.0129045
C18:0	33.7617	33.9926	23.0134			C18:0	22.5078	22.6617	15.3423	20.1706	3.41473		C18:0	16.6917	16.8059	11.3778	14.9585	2.53235
C18:1(t)	6.926	6.5689	6.0582			C18:1(t)	4.61733	4.37927	4.0388	4.34513	0.237415		C18:1(t)	3.42421	3.24766	2.99517	3.22234	0.176067
C18:1(c)	59.3626	67.5822	81.2014			C18:1(c)	39.5751	45.0548	54.1343	46.2547	6.00402		C18:1(c)	29.3488	33.4126	40.1459	34.3024	4.45257
C18:2(t)	0.0154	0.0177	0.0112			C18:2(t)	0.0102667	0.0118	0.00746667	0.00984444	0.00179409		C18:2(t)	0.00761374	0.00875086	0.00553727	0.00730062	0.0013305
C18:2	0.3842	0.2174	0.4626			C18:2	0.256133	0.144933	0.3084	0.236489	0.0681653		C18:2	0.189948	0.107482	0.228709	0.17538	0.0505513
C20:0	0.054	0.0578	0.0549			C20:0	0.036	0.0385333	0.0366	0.0370444	0.00108092		C20:0	0.0266975	0.0285763	0.0271425	0.0274721	0.000801611
C18:3(γ)	0.01	0.0111	0.0189			C18:3(γ)	0.00666667	0.0074	0.0126	0.00888889	0.00264117		C18:3(γ)	0.00494399	0.00548783	0.00934414	0.00659198	0.00195869
C18:3	0.0306	0.0321	0.0348			C18:3	0.0204	0.0214	0.0232	0.0216667	0.00115854		C18:3	0.0151286	0.0158702	0.0172051	0.016068	0.000859174
C20:1	0.0414	0.0564	0.0561			C20:1	0.0276	0.0376	0.0374	0.0342	0.00466762		C20:1	0.0204681	0.0278841	0.0277358	0.0253627	0.0034615
C21:0	0.0069	0.0075	0.0077			C21:0	0.0046	0.005	0.00513333	0.00491111	0.000226623		C21:0	0.00341135	0.00370799	0.00380687	0.00364207	0.000168063
C20:2	0.0393	0.0363	0.0439			C20:2	0.0262	0.0242	0.0292667	0.0265556	0.00208368		C20:2	0.0194299	0.0179467	0.0217041	0.0196936	0.00154525
C22:0	0.0115	0.0111	0.0145			C22:0	0.00766667	0.0074	0.00966667	0.00824444	0.00101154		C22:0	0.00568559	0.00548783	0.00716878	0.00611407	0.000750155
C20:3	0.0071	0.0051	0.0063			C20:3	0.00473333	0.0034	0.0042	0.00411111	0.000547948		C20:3	0.00351023	0.00252143	0.00311471	0.00304879	0.000406357
C20:3(d)	0.0125	0.0161	0.0189			C20:3(d)	0.00833333	0.0107333	0.0126	0.0105556	0.00174639		C20:3(d)	0.00617999	0.00795982	0.00934414	0.00782798	0.00129512
C22:1	0.2613	0.3818	0.2523			C22:1	0.1742	0.254533	0.1682	0.198978	0.03936		C22:1	0.129186	0.188761	0.124737	0.147562	0.0291893
C20:4	0.0055	0.0055	0.0052			C20:4	0.00366667	0.00366667	0.00346667	0.0036	9.42809e-05		C20:4	0.00271919	0.00271919	0.00257087	0.00266975	6.99186e-05
C23:0	0.008	0.0083	0.009			C23:0	0.00533333	0.00553333	0.006	0.00562222	0.000279329		C23:0	0.00395519	0.00410351	0.00444959	0.00416943	0.00020715
C22:2	0.0208	0.0218	0.0213			C22:2	0.0138667	0.0145333	0.0142	0.0142	0.000272166		C22:2	0.0102835	0.0107779	0.0105307	0.0105307	0.000201837
C20:5	0.0059	0.007	0.0071			C20:5	0.00393333	0.00466667	0.00473333	0.00444444	0.000362433		C20:5	0.00291695	0.00346079	0.00351023	0.00329599	0.00026878
C24:0	0.0051	0.0072	0.006			C24:0	0.0034	0.0048	0.004	0.00406667	0.000573488		C24:0	0.00252143	0.00355967	0.00296639	0.00301583	0.000425298
C24:1	0.022	0.0174	0.0133			C24:1	0.0146667	0.0116	0.00886667	0.0117111	0.00236914		C24:1	0.0108768	0.00860254	0.0065755	0.00868494	0.00175695
C22:6	0.0217	0.0262	0.0233			C22:6	0.0144667	0.0174667	0.0155333	0.0158222	0.00124166		C22:6	0.0107285	0.0129532	0.0115195	0.0117337	0.000920816
						Total FAs	131.257	136.754	136.521	134.844	2.5384

## Sheet: CGΔtesA
FAs (μg/mL)	CGΔtesA	CGΔtesA	CGΔtesA	10	Times dilution	FAs (mg/g DCW)	CGΔtesA	CGΔtesA	CGΔtesA	Average value	Standard error		FA Proportion (%)	CGΔtesA	CGΔtesA	CGΔtesA	Average value	Standard error		(mg/g DCW)	CGΔtesA	CGΔtesA	CGΔtesA	Average value	Standard error
C4:0	1.5875	1.918	1.9055	2	Fixed capacity (mL)	C4:0	1.05833	1.27867	1.27033	1.20244	0.101959		C4:0	0.983047	1.18771	1.17997	1.11691	0.0947057		SCFAs (<6）	1.05833	1.27867	1.27033	1.20244	0.101959
C6:0	0.0104	0.0092	0.0105	1000		C6:0	0.00693333	0.00613333	0.007	0.00668889	0.000393779		C6:0	0.00644012	0.00569703	0.00650204	0.00621306	0.000365767		MCFAs (6-12)	0.4242	0.434667	0.424333	0.427733	0.00490291
C8:0	0.0218	0.019	0.0106	0.03	freeze-dried bacteria (g)	C8:0	0.0145333	0.0126667	0.00706667	0.0114222	0.00317272		C8:0	0.0134995	0.0117656	0.00656397	0.0106097	0.00294703		LCFAs (13-21）	113.92	90.2562	113.241	105.806	10.9987
C10:0	0.1085	0.1099	0.1066			C10:0	0.0723333	0.0732667	0.0710667	0.0722222	0.000901576		C10:0	0.0671878	0.0680547	0.0660112	0.0670846	0.000837441		VLCFAs (>21）	0.247667	0.194133	0.2258	0.222533	0.0219766
C11:0	0.0196	0.0229	0.0132			C11:0	0.0130667	0.0152667	0.0088	0.0123778	0.00268457		C11:0	0.0121371	0.0141806	0.00817399	0.0114973	0.0024936		SFAs	77.9192	66.3264	70.5851	71.6103	4.78794
C12:0	0.476	0.491	0.4956			C12:0	0.317333	0.327333	0.3304	0.325022	0.00557915		C12:0	0.294759	0.304048	0.306896	0.301901	0.00518227		UFAs	37.7307	25.8372	44.5767	36.0482	7.74232
C13:0	6.39e-05	0.0001131	9.07e-05			C13:0	4.26e-05	7.54e-05	6.04667e-05	5.94889e-05	1.34084e-05		C13:0	3.95696e-05	7.00363e-05	5.61653e-05	5.5257e-05	1.24545e-05		OCFAs	0.785376	1.03421	0.66746	0.829015	0.152871
C14:0	1.6145	2.9494	1.8775			C14:0	1.07633	1.96627	1.25167	1.43142	0.384906		C14:0	0.999766	1.82639	1.16263	1.3296	0.357525		Proportion (%)
C14:1	0.0018058	0.0011127	0.000845			C14:1	0.00120387	0.0007418	0.000563333	0.000836333	0.000269905		C14:1	0.00111823	0.000689031	0.00052326	0.000776839	0.000250705		SFAs	72.3763	61.6081	65.5639	66.5161	4.44734
C15:0	0.6424	1.0981	0.556			C15:0	0.428267	0.732067	0.370667	0.510333	0.158543		C15:0	0.397801	0.67999	0.344299	0.47403	0.147264		UFAs	35.0467	23.9992	41.4056	33.4839	7.19155
C15:1	0.0152	0.0151	0.0109			C15:1	0.0101333	0.0100667	0.00726667	0.00915556	0.00133592		C15:1	0.00941248	0.00935055	0.00674974	0.00850426	0.00124089
C16:0	78.6786	58.8705	77.5657			C16:0	52.4524	39.247	51.7105	47.8033	6.05779		C16:0	48.7211	36.4551	48.0319	44.4027	5.62685
C16:1	0.5095	0.5567	0.5062			C16:1	0.339667	0.371133	0.337467	0.349422	0.0153783		C16:1	0.315504	0.344732	0.31346	0.324565	0.0142844
C17:0	0.3516	0.355	0.2664			C17:0	0.2344	0.236667	0.1776	0.216222	0.0273257		C17:0	0.217725	0.219831	0.164966	0.200841	0.0253818
C17:1	0.1422	0.0535	0.1478			C17:1	0.0948	0.0356667	0.0985333	0.0763333	0.028796		C17:1	0.0880562	0.0331294	0.091524	0.0709032	0.0267476
C18:0	33.2853	33.5642	23.0058			C18:0	22.1902	22.3761	15.3372	19.9678	3.27524		C18:0	20.6117	20.7844	14.2462	18.5474	3.04225
C18:1(t)	0.9736	0.4736	0.5263			C18:1(t)	0.649067	0.315733	0.350867	0.438556	0.149543		C18:1(t)	0.602894	0.293273	0.325907	0.407358	0.138905
C18:1(c)	54.1079	37.0551	65.0886			C18:1(c)	36.0719	24.7034	43.3924	34.7226	7.68918		C18:1(c)	33.5059	22.9461	40.3056	32.2525	7.1422
C18:2(t)	0.0154	0.0134	0.0101			C18:2(t)	0.0102667	0.00893333	0.00673333	0.00864444	0.00145687		C18:2(t)	0.00953633	0.00829784	0.00625434	0.0080295	0.00135323
C18:2	0.3954	0.2182	0.1526			C18:2	0.2636	0.145467	0.101733	0.170267	0.068369		C18:2	0.244848	0.135119	0.0944963	0.158154	0.0635055
C20:0	0.064	0.062	0.0428			C20:0	0.0426667	0.0413333	0.0285333	0.0375111	0.00637154		C20:0	0.0396315	0.038393	0.0265036	0.0348427	0.00591829
C18:3(γ)	0.0066	0.008	0.0072			C18:3(γ)	0.0044	0.00533333	0.0048	0.00484444	0.000382326		C18:3(γ)	0.004087	0.00495394	0.00445854	0.00449983	0.000355128
C18:3	0.015	0.0126	0.0161			C18:3	0.01	0.0084	0.0107333	0.00971111	0.000974236		C18:3	0.00928863	0.00780245	0.0099698	0.00902029	0.000904932
C20:1	0.0201	0.0379	0.0388			C20:1	0.0134	0.0252667	0.0258667	0.0215111	0.00574065		C20:1	0.0124468	0.0234693	0.0240266	0.0199809	0.00533228
C21:0	0.0018	0.0025	0.0021			C21:0	0.0012	0.00166667	0.0014	0.00142222	0.000191163		C21:0	0.00111464	0.00154811	0.00130041	0.00132105	0.000177564
C20:2	0.0114	0.0159	0.0191			C20:2	0.0076	0.0106	0.0127333	0.0103111	0.00210561		C20:2	0.00705936	0.00984595	0.0118275	0.00957761	0.00195582
C22:0	0.0074	0.0087	0.0088			C22:0	0.00493333	0.0058	0.00586667	0.00553333	0.000425136		C22:0	0.00458239	0.00538741	0.00544933	0.00513971	0.000394893
C20:3	0.0074	0.0044	0.0043			C20:3	0.00493333	0.00293333	0.00286667	0.00357778	0.000958909		C20:3	0.00458239	0.00272466	0.00266274	0.00332327	0.000890695
C20:3(d)	0.0139	0.0119	0.011			C20:3(d)	0.00926667	0.00793333	0.00733333	0.00817778	0.000807985		C20:3(d)	0.00860746	0.00736898	0.00681166	0.00759604	0.000750507
C22:1	0.3182	0.2421	0.289			C22:1	0.212133	0.1614	0.192667	0.188733	0.0208977		C22:1	0.197043	0.149918	0.178961	0.175307	0.0194111
C20:4	0.0027	0.0028	0.0033			C20:4	0.0018	0.00186667	0.0022	0.00195556	0.000174978		C20:4	0.00167195	0.00173388	0.0020435	0.00181644	0.000162531
C23:0	0.0052	0.0041	0.0047			C23:0	0.00346667	0.00273333	0.00313333	0.00311111	0.000299794		C23:0	0.00322006	0.00253889	0.00291044	0.0028898	0.000278468
C22:2	0.0138	0.0091	0.0118			C22:2	0.0092	0.00606667	0.00786667	0.00771111	0.0012839		C22:2	0.00854554	0.0056351	0.00730706	0.00716257	0.00119257
C20:5	0.0033	0.0022	0.0025			C20:5	0.0022	0.00146667	0.00166667	0.00177778	0.00030952		C20:5	0.0020435	0.00136233	0.00154811	0.00165131	0.000287501
C24:0	0.0042	0.005	0.0058			C24:0	0.0028	0.00333333	0.00386667	0.00333333	0.000435465		C24:0	0.00260082	0.00309621	0.0035916	0.00309621	0.000404487
C24:1	0.0075	0.0051	0.0047			C24:1	0.005	0.0034	0.00313333	0.00384444	0.000824322		C24:1	0.00464432	0.00315813	0.00291044	0.00357096	0.000765682
C22:6	0.0152	0.0171	0.0139			C22:6	0.0101333	0.0114	0.00926667	0.0102667	0.000876018		C22:6	0.00941248	0.010589	0.00860746	0.00953633	0.000813701
						Total FAs	115.65	92.1636	115.162	107.658	10.9583

## Sheet: CGtesA
FAs (μg/mL)	CGtesA	CGtesA	CGtesA	10	Times dilution	FAs (mg/g DCW)	CGtesA	CGtesA	CGtesA	Average value	Standard error		FA Proportion (%)	CGtesA	CGtesA	CGtesA	Average value	Standard error		(mg/g DCW)	CGtesA	CGtesA	CGtesA	Average value	Standard error
C4:0	1.5629	1.4841	1.5296	2	Fixed capacity (mL)	C4:0	1.04193	0.9894	1.01973	1.01702	0.0215322		C4:0	0.597394	0.567274	0.584666	0.583111	0.0123455		SCFAs (<6）	1.04193	0.9894	1.01973	1.01702	0.0215322
C6:0	0.0091	0.0113	0.0094	1000		C6:0	0.00606667	0.00753333	0.00626667	0.00662222	0.000649406		C6:0	0.00347833	0.00431925	0.003593	0.00379686	0.000372338		MCFAs (6-12)	0.400867	0.565467	0.449267	0.471867	0.0690718
C8:0	0.0172	0.0423	0.0202	0.03	freeze-dried bacteria (g)	C8:0	0.0114667	0.0282	0.0134667	0.0177111	0.00746157		C8:0	0.00657443	0.0161685	0.00772114	0.0101547	0.00427811		LCFAs (13-21）	184.344	182.438	150.999	172.594	15.2896
C10:0	0.1046	0.1484	0.1309			C10:0	0.0697333	0.0989333	0.0872667	0.0853111	0.0120008		C10:0	0.0399817	0.0567236	0.0500345	0.0489133	0.00688067		VLCFAs (>21）	0.300133	0.3584	0.332867	0.330467	0.0238477
C11:0	0.0278	0.0328	0.0283			C11:0	0.0185333	0.0218667	0.0188667	0.0197556	0.00149897		C11:0	0.0106261	0.0125373	0.0108172	0.0113269	0.000859438		SFAs	106.074	94.6978	89.4376	96.7366	6.94319
C12:0	0.4426	0.6134	0.4851			C12:0	0.295067	0.408933	0.3234	0.342467	0.0484015		C12:0	0.169177	0.234463	0.185422	0.196354	0.0277511		UFAs	80.013	89.6531	63.3631	77.6764	10.8593
C13:0	9.56e-05	0.0001497	0.0001605			C13:0	6.37333e-05	9.98e-05	0.000107	9.01778e-05	1.89287e-05		C13:0	3.65416e-05	5.72205e-05	6.13486e-05	5.17036e-05	1.08528e-05		OCFAs	1.04486	1.3255	1.24891	1.20642	0.118442
C14:0	2.1519	3.0161	2.069			C14:0	1.4346	2.01073	1.37933	1.60822	0.285511		C14:0	0.82253	1.15286	0.790843	0.922077	0.163698		Proportion (%)
C14:1	0.0011781	0.0013051	0.0010353			C14:1	0.0007854	0.000870067	0.0006902	0.000781889	7.34722e-05		C14:1	0.00045031	0.000498854	0.000395727	0.000448297	4.21254e-05		SFAs	60.8179	54.2951	51.2792	55.4641	3.98089
C15:0	0.8697	1.284	1.1583			C15:0	0.5798	0.856	0.7722	0.736	0.115627		C15:0	0.332429	0.490789	0.442742	0.421987	0.066295		UFAs	45.8756	51.4028	36.3293	44.5359	6.22619
C15:1	0.0283	0.0423	0.0441			C15:1	0.0188667	0.0282	0.0294	0.0254889	0.00470818		C15:1	0.0108172	0.0161685	0.0168565	0.0146141	0.00269944
C16:0	115.211	104.398	94.1378			C16:0	76.8075	69.5989	62.7585	69.7217	5.73614		C16:0	44.0377	39.9047	35.9827	39.975	3.28882
C16:1	1.3468	0.968	1.1587			C16:1	0.897867	0.645333	0.772467	0.771889	0.103097		C16:1	0.514793	0.370003	0.442895	0.442564	0.0591109
C17:0	0.3648	0.4147	0.4109			C17:0	0.2432	0.276467	0.273933	0.264533	0.0151204		C17:0	0.139439	0.158513	0.15706	0.151671	0.00866928
C17:1	0.2569	0.1933	0.2069			C17:1	0.171267	0.128867	0.137933	0.146022	0.0182302		C17:1	0.098196	0.0738859	0.0790843	0.0837221	0.0104523
C18:0	38.2219	30.4947	34.056			C18:0	25.4813	20.3298	22.704	22.8384	2.10522		C18:0	14.6097	11.6561	13.0174	13.0944	1.20703
C18:1(t)	11.6765	14.5151	8.6576			C18:1(t)	7.78433	9.67673	5.77173	7.74427	1.59446		C18:1(t)	4.46316	5.54817	3.30923	4.44019	0.914187
C18:1(c)	104.382	117.161	83.2975			C18:1(c)	69.5883	78.1071	55.5317	67.7423	9.30834		C18:1(c)	39.8986	44.7828	31.8392	38.8402	5.33695
C18:2(t)	0.0162	0.0151	0.0196			C18:2(t)	0.0108	0.0100667	0.0130667	0.0113111	0.00127696		C18:2(t)	0.0061922	0.00577174	0.0074918	0.00648525	0.000732145
C18:2	1.493	0.5659	0.7847			C18:2	0.995333	0.377267	0.523133	0.631911	0.263788		C18:2	0.570676	0.216307	0.299939	0.362307	0.151243
C20:0	0.0762	0.0582	0.068			C20:0	0.0508	0.0388	0.0453333	0.0449778	0.00490543		C20:0	0.0291263	0.022246	0.0259919	0.0257881	0.00281253
C18:3(γ)	0.0224	0.0201	0.021			C18:3(γ)	0.0149333	0.0134	0.014	0.0141111	0.000630892		C18:3(γ)	0.00856205	0.00768291	0.00802692	0.00809063	0.000361723
C18:3	0.0661	0.0545	0.0396			C18:3	0.0440667	0.0363333	0.0264	0.0356	0.007231		C18:3	0.0252657	0.0208318	0.0151365	0.0204113	0.00414591
C20:1	0.2159	0.3451	0.2572			C20:1	0.143933	0.230067	0.171467	0.181822	0.0359181		C20:1	0.0825244	0.131909	0.0983107	0.104248	0.0205937
C21:0	0.0106	0.0112	0.0135			C21:0	0.00706667	0.00746667	0.009	0.00784444	0.000833259		C21:0	0.00405169	0.00428103	0.00516017	0.00449763	0.000477751
C20:2	0.0596	0.0534	0.055			C20:2	0.0397333	0.0356	0.0366667	0.0373333	0.00175204		C20:2	0.0227812	0.0204113	0.0210229	0.0214051	0.00100453
C22:0	0.0238	0.0205	0.0213			C22:0	0.0158667	0.0136667	0.0142	0.0145778	0.00093703		C22:0	0.00909718	0.00783581	0.00814159	0.00835819	0.000537248
C20:3	0.007	0.0072	0.0078			C20:3	0.00466667	0.0048	0.0052	0.00488889	0.000226623		C20:3	0.00267564	0.00275209	0.00298143	0.00280305	0.000129935
C20:3(d)	0.0199	0.019	0.0129			C20:3(d)	0.0132667	0.0126667	0.0086	0.0115111	0.00207299		C20:3(d)	0.00760647	0.00726246	0.00493083	0.00659992	0.00118855
C22:1	0.2716	0.397	0.3596			C22:1	0.181067	0.264667	0.239733	0.228489	0.0350435		C22:1	0.103815	0.151747	0.137452	0.131005	0.0200922
C20:4	0.0058	0.0065	0.0063			C20:4	0.00386667	0.00433333	0.0042	0.00413333	0.000196261		C20:4	0.00221696	0.00248452	0.00240808	0.00236985	0.000112527
C23:0	0.0091	0.0098	0.0112			C23:0	0.00606667	0.00653333	0.00746667	0.00668889	0.000582036		C23:0	0.00347833	0.0037459	0.00428103	0.00383509	0.000333711
C22:2	0.0352	0.0204	0.0245			C22:2	0.0234667	0.0136	0.0163333	0.0178	0.00415942		C22:2	0.0134547	0.00779758	0.00936475	0.0102057	0.00238481
C20:5	0.012	0.0116	0.0147			C20:5	0.008	0.00773333	0.0098	0.00851111	0.000917861		C20:5	0.00458681	0.00443392	0.00561885	0.00487986	0.000526257
C24:0	0.0078	0.0066	0.0068			C24:0	0.0052	0.0044	0.00453333	0.00471111	0.000349956		C24:0	0.00298143	0.00252275	0.00259919	0.00270112	0.000200648
C24:1	0.0212	0.0237	0.0217			C24:1	0.0141333	0.0158	0.0144667	0.0148	0.000720082		C24:1	0.00810337	0.00905896	0.00829449	0.00848561	0.00041286
C22:6	0.0815	0.0596	0.0542			C22:6	0.0543333	0.0397333	0.0361333	0.0434	0.00786949		C22:6	0.0311521	0.0227812	0.0207171	0.0248835	0.00451199
						Total FAs	186.087	184.351	152.801	174.413	15.2986

## Sheet: CGΔtesB
FAs (μg/mL)	CGΔtesB	CGΔtesB	CGΔtesB	10	Times dilution	FAs (mg/g DCW)	CGΔtesB	CGΔtesB	CGΔtesB	Average value	Standard error		FA Proportion (%)	CGΔtesB	CGΔtesB	CGΔtesB	Average value	Standard error		(mg/g DCW)	CGΔtesB	CGΔtesB	CGΔtesB	Average value	Standard error
C4:0	0.4421	0.3854	0.6494	2	Fixed capacity (mL)	C4:0	0.294733	0.256933	0.432933	0.3282	0.0756484		C4:0	0.24056	0.209707	0.353358	0.267875	0.0617437		SCFAs (<6）	0.294733	0.256933	0.432933	0.3282	0.0756484
C6:0	0.0033	0.0037	0.0042	1000		C6:0	0.0022	0.00246667	0.0028	0.00248889	0.000245452		C6:0	0.00179563	0.00201328	0.00228534	0.00203142	0.000200337		MCFAs (6-12)	0.182867	0.197467	0.203733	0.194689	0.00874229
C8:0	0.0155	0.0149	0.0148	0.03	freeze-dried bacteria (g)	C8:0	0.0103333	0.00993333	0.00986667	0.0100444	0.00020608		C8:0	0.008434	0.00810753	0.00805311	0.00819821	0.000168202		LCFAs (13-21）	134.084	128.766	102.684	121.845	13.7216
C10:0	0.0408	0.0379	0.0365			C10:0	0.0272	0.0252667	0.0243333	0.0256	0.00119381		C10:0	0.0222005	0.0206225	0.0198607	0.0208946	0.000974381		VLCFAs (>21）	0.148867	0.160933	0.147133	0.152311	0.00613776
C11:0	0.0071	0.0068	0.0091			C11:0	0.00473333	0.00453333	0.00606667	0.00511111	0.000680595		C11:0	0.00386332	0.00370008	0.00495158	0.00417166	0.000555498		SFAs	78.6014	77.8317	62.1253	72.8528	7.59203
C12:0	0.2076	0.2329	0.241			C12:0	0.1384	0.155267	0.160667	0.151444	0.00948361		C12:0	0.112961	0.126728	0.131135	0.123608	0.00774046		UFAs	56.1089	51.5501	41.3423	49.6671	6.1737
C13:0	0.0001688	8.06e-05	0.0001901			C13:0	0.000112533	5.37333e-05	0.000126733	9.76667e-05	3.16018e-05		C13:0	9.1849e-05	4.38568e-05	0.000103439	7.97149e-05	2.57932e-05		OCFAs	1.28238	1.15345	1.10153	1.17912	0.0760306
C14:0	1.0105	0.8742	0.9943			C14:0	0.673667	0.5828	0.662867	0.639778	0.0405299		C14:0	0.549843	0.475678	0.541028	0.522183	0.0330803		Proportion (%)
C14:1	0.0005089	0.0005212	0.0012121			C14:1	0.000339267	0.000347467	0.000808067	0.000498267	0.000219087		C14:1	0.000276907	0.0002836	0.000659539	0.000406682	0.000178818		SFAs	64.154	63.5258	50.7063	59.462	6.19657
C15:0	1.1525	0.9701	0.9744			C15:0	0.768333	0.646733	0.6496	0.688222	0.0566592		C15:0	0.627109	0.52786	0.5302	0.561723	0.0462449		UFAs	45.7957	42.0749	33.7434	40.538	5.03894
C15:1	0.0195	0.016	0.0143			C15:1	0.013	0.0106667	0.00953333	0.0110667	0.00144325		C15:1	0.0106105	0.00870607	0.00778105	0.00903255	0.00117797
C16:0	82.6192	77.9799	63.0461			C16:0	55.0795	51.9866	42.0307	49.6989	5.56731		C16:0	44.9555	42.4311	34.3052	40.564	4.54401
C16:1	0.4929	0.4434	0.6066			C16:1	0.3286	0.2956	0.4044	0.342867	0.0455486		C16:1	0.268201	0.241267	0.330069	0.279846	0.0371765
C17:0	0.6189	0.6062	0.5471			C17:0	0.4126	0.404133	0.364733	0.393822	0.0208574		C17:0	0.336762	0.329851	0.297693	0.321435	0.0170236
C17:1	0.1194	0.1239	0.1007			C17:1	0.0796	0.0826	0.0671333	0.0764444	0.00669689		C17:1	0.064969	0.0674176	0.0547938	0.0623935	0.00546596
C18:0	31.7198	35.567	26.6115			C18:0	21.1465	23.7113	17.741	20.8663	2.44542		C18:0	17.2597	19.353	14.4801	17.0309	1.99594
C18:1(t)	0.1438	0.1513	0.1301			C18:1(t)	0.0958667	0.100867	0.0867333	0.0944889	0.00585158		C18:1(t)	0.0782458	0.0823268	0.0707912	0.0771213	0.00477602
C18:1(c)	83.0732	76.2447	60.8611			C18:1(c)	55.3821	50.8298	40.5741	48.9287	6.19303		C18:1(c)	45.2026	41.487	33.1163	39.9353	5.05471
C18:2(t)	0.0045	0.0043	0.0068			C18:2(t)	0.003	0.00286667	0.00453333	0.00346667	0.000756209		C18:2(t)	0.00244858	0.00233976	0.00370008	0.00282947	0.000617213
C18:2	0.0216	0.0203	0.0193			C18:2	0.0144	0.0135333	0.0128667	0.0136	0.000627753		C18:2	0.0117532	0.0110458	0.0105017	0.0111002	0.000512368
C20:0	0.0426	0.0467	0.0381			C20:0	0.0284	0.0311333	0.0254	0.0283111	0.00234147		C20:0	0.0231799	0.0254108	0.0207313	0.0231074	0.00191109
C18:3(γ)	0.0043	0.0045	0.004			C18:3(γ)	0.00286667	0.003	0.00266667	0.00284444	0.000136987		C18:3(γ)	0.00233976	0.00244858	0.00217652	0.00232162	0.000111808
C18:3	0.0139	0.0092	0.0122			C18:3	0.00926667	0.00613333	0.00813333	0.00784444	0.00129539		C18:3	0.0075634	0.00500599	0.00663838	0.00640259	0.00105729
C20:1	0.0155	0.0297	0.01			C20:1	0.0103333	0.0198	0.00666667	0.0122667	0.0055332		C20:1	0.008434	0.0161606	0.00544129	0.010012	0.00451616
C21:0	0.0022	0.002	0.0017			C21:0	0.00146667	0.00133333	0.00113333	0.00131111	0.000136987		C21:0	0.00119708	0.00108826	0.00092502	0.00107012	0.000111808
C20:2	0.0245	0.0282	0.0253			C20:2	0.0163333	0.0188	0.0168667	0.0173333	0.0010597		C20:2	0.0133312	0.0153444	0.0137665	0.0141474	0.00086492
C22:0	0.0099	0.0091	0.0095			C22:0	0.0066	0.00606667	0.00633333	0.00633333	0.000217732		C22:0	0.00538688	0.00495158	0.00516923	0.00516923	0.000177712
C20:3	0.0077	0.004	0.005			C20:3	0.00513333	0.00266667	0.00333333	0.00371111	0.00104184		C20:3	0.0041898	0.00217652	0.00272065	0.00302899	0.000850344
C20:3(d)	0.0115	0.0147	0.0076			C20:3(d)	0.00766667	0.0098	0.00506667	0.00751111	0.0019355		C20:3(d)	0.00625749	0.0079987	0.00413538	0.00613052	0.00157975
C22:1	0.16	0.1755	0.1681			C22:1	0.106667	0.117	0.112067	0.111911	0.00422		C22:1	0.0870607	0.0954947	0.0914681	0.0913412	0.00344434
C20:4	0.0028	0.0021	0.003			C20:4	0.00186667	0.0014	0.002	0.00175556	0.000257241		C20:4	0.00152356	0.00114267	0.00163239	0.00143287	0.000209958
C23:0	0.0038	0.0051	0.0048			C23:0	0.00253333	0.0034	0.0032	0.00304444	0.000370518		C23:0	0.00206769	0.00277506	0.00261182	0.00248486	0.000302415
C22:2	0.0195	0.0243	0.0128			C22:2	0.013	0.0162	0.00853333	0.0125778	0.00314411		C22:2	0.0106105	0.0132223	0.00696485	0.0102659	0.0025662
C20:5	0.0043	0.0067	0.0051			C20:5	0.00286667	0.00446667	0.0034	0.00357778	0.000665184		C20:5	0.00233976	0.00364567	0.00277506	0.00292016	0.000542919
C24:0	0.0062	0.0056	0.0052			C24:0	0.00413333	0.00373333	0.00346667	0.00377778	0.000273974		C24:0	0.0033736	0.00304712	0.00282947	0.0030834	0.000223616
C24:1	0.0043	0.005	0.0043			C24:1	0.00286667	0.00333333	0.00286667	0.00302222	0.000219989		C24:1	0.00233976	0.00272065	0.00233976	0.00246672	0.000179554
C22:6	0.0196	0.0168	0.016			C22:6	0.0130667	0.0112	0.0106667	0.0116444	0.00102896		C22:6	0.0106649	0.00914137	0.00870607	0.00950412	0.000839834
						Total FAs	134.71	129.382	103.468	122.52	13.6465

## Sheet: CGtesB
FAs (μg/mL)	CGtesB	CGtesB	CGtesB	10	Times dilution	FAs (mg/g DCW)	CGtesB	CGtesB	CGtesB	Average value	Standard error		FA Proportion (%)	CGtesB	CGtesB	CGtesB	Average value	Standard error		(mg/g DCW)	CGtesB	CGtesB	CGtesB	Average value	Standard error
C4:0	2.7977	1.1184	1.0386	2	Fixed capacity (mL)	C4:0	1.86513	0.7456	0.6924	1.10104	0.540729		C4:0	1.03318	0.413022	0.383552	0.609919	0.299535		SCFAs (<6）	1.86513	0.7456	0.6924	1.10104	0.540729
C6:0	0.0192	0.0152	0.0135	1000		C6:0	0.0128	0.0101333	0.009	0.0106444	0.00159289		C6:0	0.00709051	0.00561332	0.00498551	0.00589645	0.000882373		MCFAs (6-12)	0.32	0.2754	0.2898	0.295067	0.0185848
C8:0	0.0784	0.0438	0.0533	0.03	freeze-dried bacteria (g)	C8:0	0.0522667	0.0292	0.0355333	0.039	0.00973075		C8:0	0.0289529	0.0161752	0.0196835	0.0216039	0.00539031		LCFAs (13-21）	164.501	167.892	202.646	178.346	17.2384
C10:0	0.1192	0.1258	0.1284			C10:0	0.0794667	0.0838667	0.0856	0.0829778	0.00258161		C10:0	0.0440202	0.0464576	0.0474178	0.0459652	0.00143007		VLCFAs (>21）	0.825	0.743667	0.773	0.780556	0.0336313
C11:0	0.0158	0.0134	0.0102			C11:0	0.0105333	0.00893333	0.0068	0.00875556	0.0015293		C11:0	0.0058349	0.00494858	0.00376683	0.00485011	0.000847151		SFAs	59.2821	63.2972	67.818	63.4658	3.48679
C12:0	0.2474	0.2149	0.2293			C12:0	0.164933	0.143267	0.152867	0.153689	0.00886447		C12:0	0.0913642	0.079362	0.0846799	0.0851354	0.00491044		UFAs	108.229	106.36	136.584	117.057	13.8282
C13:0	0.0002927	2.51e-05	0.0002994			C13:0	0.000195133	1.67333e-05	0.0001996	0.000137156	8.51709e-05		C13:0	0.000108093	9.26936e-06	0.000110568	7.59768e-05	4.71801e-05		OCFAs	0.596662	0.662417	0.613466	0.624182	0.0278931
C14:0	1.4757	1.3648	1.6661			C14:0	0.9838	0.909867	1.11073	1.00147	0.0829495		C14:0	0.544972	0.504017	0.615286	0.554758	0.0459496		Proportion (%)
C14:1	0.0015524	0.0018065	0.000954			C14:1	0.00103493	0.00120433	0.000636	0.000958422	0.000238245		C14:1	0.000573297	0.000667136	0.00035231	0.000530914	0.000131975		SFAs	32.8391	35.0632	37.5675	35.1566	1.9315
C15:0	0.2877	0.4357	0.3534			C15:0	0.1918	0.290467	0.2356	0.239289	0.0403649		C15:0	0.106247	0.160903	0.13051	0.132553	0.02236		UFAs	59.9528	58.9174	75.6599	64.8434	7.66009
C15:1	0.1478	0.0841	0.0689			C15:1	0.0985333	0.0560667	0.0459333	0.0668444	0.0227861		C15:1	0.0545821	0.0310579	0.0254446	0.0370282	0.0126223
C16:0	58.4319	66.4222	68.0016			C16:0	38.9546	44.2815	45.3344	42.8568	2.79257		C16:0	21.5787	24.5295	25.1128	23.7404	1.54693
C16:1	0.6407	0.8443	0.8144			C16:1	0.427133	0.562867	0.542933	0.510978	0.0598429		C16:1	0.236609	0.311798	0.300756	0.283054	0.0331497
C17:0	0.2092	0.2569	0.2633			C17:0	0.139467	0.171267	0.175533	0.162089	0.0160909		C17:0	0.077257	0.0948725	0.097236	0.0897885	0.00891348
C17:1	0.1769	0.1609	0.1658			C17:1	0.117933	0.107267	0.110533	0.111911	0.0044623		C17:1	0.0653287	0.0594199	0.0612295	0.0619927	0.00247187
C18:0	25.0981	24.816	29.8203			C18:0	16.7321	16.544	19.8802	17.7188	1.5303		C18:0	9.26866	9.16448	11.0126	9.81523	0.847703
C18:1(t)	66.1754	58.648	91.2756			C18:1(t)	44.1169	39.0987	60.8504	48.022	9.29952		C18:1(t)	24.4384	21.6586	33.7078	26.6016	5.15143
C18:1(c)	58.6898	71.0864	69.6225			C18:1(c)	39.1265	47.3909	46.415	44.3108	3.68743		C18:1(c)	21.674	26.252	25.7114	24.5458	2.04264
C18:2(t)	0.4229	0.3064	0.6194			C18:2(t)	0.281933	0.204267	0.412933	0.299711	0.0861103		C18:2(t)	0.156176	0.113153	0.228743	0.166024	0.0477005
C18:2	5.5009	4.2415	5.7227			C18:2	3.66727	2.82767	3.81513	3.43669	0.434854		C18:2	2.03147	1.56637	2.11338	1.90374	0.240886
C20:0	0.0619	0.055	0.071			C20:0	0.0412667	0.0366667	0.0473333	0.0417556	0.00436835		C20:0	0.0228595	0.0203114	0.0262201	0.0231303	0.00241983
C18:3(γ)	0.2638	0.1746	0.1361			C18:3(γ)	0.175867	0.1164	0.0907333	0.127667	0.0356569		C18:3(γ)	0.0974206	0.0644793	0.0502614	0.0707204	0.019752
C18:3	0.737	0.4663	0.4049			C18:3	0.491333	0.310867	0.269933	0.357378	0.0961837		C18:3	0.272172	0.172203	0.149528	0.197968	0.0532806
C20:1	26.8106	21.4216	33.5873			C20:1	17.8737	14.2811	22.3915	18.1821	3.31826		C20:1	9.90108	7.91094	12.4037	10.0719	1.83814
C21:0	0.0091	0.0081	0.0082			C21:0	0.00606667	0.0054	0.00546667	0.00564444	0.000299794		C21:0	0.00336061	0.00299131	0.00302824	0.00312672	0.00016607
C20:2	0.3674	0.2179	0.356			C20:2	0.244933	0.145267	0.237333	0.209178	0.0452984		C20:2	0.13568	0.0804699	0.13147	0.115873	0.0250928
C22:0	0.0166	0.0147	0.0132			C22:0	0.0110667	0.0098	0.0088	0.00988889	0.000927495		C22:0	0.00613034	0.00542867	0.00487473	0.00547791	0.000513782
C20:3	0.924	0.606	0.7575			C20:3	0.616	0.404	0.505	0.508333	0.0865807		C20:3	0.341231	0.223794	0.279743	0.281589	0.0479611
C20:3(d)	0.1499	0.1055	0.1138			C20:3(d)	0.0999333	0.0703333	0.0758667	0.0820444	0.0128495		C20:3(d)	0.0553577	0.0389609	0.042026	0.0454482	0.00711792
C22:1	0.4354	0.4399	0.4057			C22:1	0.290267	0.293267	0.270467	0.284667	0.0101153		C22:1	0.160792	0.162454	0.149824	0.15769	0.00560335
C20:4	0.0743	0.0544	0.0696			C20:4	0.0495333	0.0362667	0.0464	0.0440667	0.00566183		C20:4	0.0274388	0.0200898	0.0257031	0.0244106	0.00313635
C23:0	0.0482	0.0345	0.0501			C23:0	0.0321333	0.023	0.0334	0.0295111	0.004633		C23:0	0.0178001	0.0127408	0.0185018	0.0163476	0.00256643
C22:2	0.368	0.2	0.2121			C22:2	0.245333	0.133333	0.1414	0.173356	0.0510024		C22:2	0.135901	0.0738595	0.078328	0.0960296	0.0282526
C20:5	0.0941	0.0596	0.0698			C20:5	0.0627333	0.0397333	0.0465333	0.0496667	0.00964757		C20:5	0.0347509	0.0220101	0.025777	0.0275127	0.00534423
C24:0	0.0068	0.0063	0.0062			C24:0	0.00453333	0.0042	0.00413333	0.00428889	0.000174978		C24:0	0.00251122	0.00232657	0.00228964	0.00237581	9.69283e-05
C24:1	0.1721	0.2486	0.2675			C24:1	0.114733	0.165733	0.178333	0.152933	0.0274969		C24:1	0.0635561	0.0918073	0.098787	0.0847168	0.0152318
C22:6	0.1904	0.1715	0.2047			C22:6	0.126933	0.114333	0.136467	0.125911	0.00906476		C22:6	0.0703142	0.0633345	0.0755952	0.069748	0.00502139
						Total FAs	167.511	169.657	204.402	180.523	16.9074

## Sheet: CGΔte9
FAs (μg/mL)	CGΔte9	CGΔte9	CGΔte9	10	Times dilution	FAs (mg/g DCW)	CGΔte9	CGΔte9	CGΔte9	Average value	Standard error		FA Proportion (%)	CGΔte9	CGΔte9	CGΔte9	Average value	Standard error		(mg/g DCW)	CGΔte9	CGΔte9	CGΔte9	Average value	Standard error
C4:0	0.6261	0.5293	0.7761	2	Fixed capacity (mL)	C4:0	0.4174	0.352867	0.5174	0.429222	0.0676886		C4:0	0.300097	0.2537	0.371994	0.308597	0.048666		SCFAs (<6）	0.4174	0.352867	0.5174	0.429222	0.0676886
C6:0	0.0041	0.0049	0.0047	1000		C6:0	0.00273333	0.00326667	0.00313333	0.00304444	0.000226623		C6:0	0.00196518	0.00234863	0.00225277	0.00218886	0.000162935		MCFAs (6-12)	0.154333	0.196467	0.196333	0.182378	0.0198305
C8:0	0.0111	0.0153	0.0159	0.03	freeze-dried bacteria (g)	C8:0	0.0074	0.0102	0.0106	0.0094	0.00142361		C8:0	0.00532037	0.00733348	0.00762106	0.0067583	0.00102353		LCFAs (13-21）	126.36	150.448	138.092	138.3	9.83485
C10:0	0.0352	0.0491	0.0486			C10:0	0.0234667	0.0327333	0.0324	0.0295333	0.00429194		C10:0	0.0168718	0.0235342	0.0232946	0.0212335	0.00308577		VLCFAs (>21）	0.141733	0.192667	0.195133	0.176511	0.0246122
C11:0	0.007	0.0069	0.0062			C11:0	0.00466667	0.0046	0.00413333	0.00446667	0.000237268		C11:0	0.00335519	0.00330725	0.00297174	0.00321139	0.000170588		SFAs	77.4948	86.9264	81.5372	81.9861	3.86346
C12:0	0.1741	0.2185	0.2191			C12:0	0.116067	0.145667	0.146067	0.135933	0.0140488		C12:0	0.0834482	0.10473	0.105017	0.0977318	0.0101006		UFAs	49.5788	64.2635	57.4638	57.102	6.00046
C13:0	0.0001669	0.0002284	0.0001993			C13:0	0.000111267	0.000152267	0.000132867	0.000132133	1.67462e-05		C13:0	7.99972e-05	0.000109475	9.55269e-05	9.49997e-05	1.204e-05		OCFAs	0.333978	0.458219	0.470066	0.420754	0.0615505
C14:0	0.5597	0.7611	0.7822			C14:0	0.373133	0.5074	0.521467	0.467333	0.0668566		C14:0	0.268271	0.364804	0.374918	0.335998	0.0480677		Proportion (%)
C14:1	0.0015558	0.0021125	0.0016219			C14:1	0.0010372	0.00140833	0.00108127	0.0011756	0.000165548		C14:1	0.000745714	0.00101255	0.000777396	0.000845219	0.000119024		SFAs	55.7163	62.4973	58.6227	58.9454	2.77771
C15:0	0.1827	0.2921	0.3037			C15:0	0.1218	0.194733	0.202467	0.173	0.0363413		C15:0	0.0875703	0.140007	0.145567	0.124382	0.0261282		UFAs	35.6456	46.2034	41.3147	41.0545	4.31414
C15:1	0.0255	0.0256	0.0214			C15:1	0.017	0.0170667	0.0142667	0.0161111	0.0013045		C15:1	0.0122225	0.0122704	0.0102573	0.0115834	0.000937896
C16:0	83.913	95.488	88.124			C16:0	55.942	63.6587	58.7493	59.45	3.18904		C16:0	40.2205	45.7686	42.2389	42.7427	2.29282
C16:1	0.3979	0.6966	0.6701			C16:1	0.265267	0.4644	0.446733	0.392133	0.0899977		C16:1	0.190718	0.333889	0.321187	0.281931	0.0647055
C17:0	0.1206	0.1775	0.1846			C17:0	0.0804	0.118333	0.123067	0.107267	0.0190956		C17:0	0.057805	0.0850779	0.088481	0.0771213	0.0137291
C17:1	0.1495	0.1682	0.1731			C17:1	0.0996667	0.112133	0.1154	0.109067	0.00677927		C17:1	0.0716572	0.0806203	0.0829689	0.0784155	0.00487408
C18:0	30.5331	32.756	31.7553			C18:0	20.3554	21.8373	21.1702	21.121	0.605997		C18:0	14.6349	15.7003	15.2207	15.1853	0.435693
C18:1(t)	5.8726	9.5265	8.7955			C18:1(t)	3.91507	6.351	5.86367	5.37658	1.05242		C18:1(t)	2.81481	4.56617	4.21579	3.86559	0.756657
C18:1(c)	67.2947	85.2385	75.8235			C18:1(c)	44.8631	56.8257	50.549	50.7459	4.88567		C18:1(c)	32.2552	40.8559	36.3431	36.4847	3.51264
C18:2(t)	0.0087	0.0125	0.0086			C18:2(t)	0.0058	0.00833333	0.00573333	0.00662222	0.00121024		C18:2(t)	0.00417002	0.0059914	0.00412208	0.00476117	0.000870127
C18:2	0.3152	0.3304	0.3242			C18:2	0.210133	0.220267	0.216133	0.215511	0.00416025		C18:2	0.151079	0.158365	0.155393	0.154946	0.00299109
C20:0	0.0443	0.0579	0.0536			C20:0	0.0295333	0.0386	0.0357333	0.0346222	0.00378392		C20:0	0.0212335	0.0277522	0.0256911	0.0248923	0.00272052
C18:3(γ)	0.0099	0.0134	0.0125			C18:3(γ)	0.0066	0.00893333	0.00833333	0.00795556	0.000989326		C18:3(γ)	0.00474519	0.00642278	0.0059914	0.00571979	0.000711294
C18:3	0.0359	0.0386	0.0315			C18:3	0.0239333	0.0257333	0.021	0.0235556	0.00195075		C18:3	0.0172073	0.0185014	0.0150983	0.0169357	0.00140253
C20:1	0.0274	0.0379	0.0311			C20:1	0.0182667	0.0252667	0.0207333	0.0214222	0.00289896		C20:1	0.0131332	0.0181659	0.0149066	0.0154019	0.00208426
C21:0	0.0068	0.008	0.0077			C21:0	0.00453333	0.00533333	0.00513333	0.005	0.000339935		C21:0	0.00325932	0.0038345	0.0036907	0.00359484	0.000244402
C20:2	0.0167	0.019	0.0124			C20:2	0.0111333	0.0126667	0.00826667	0.0106889	0.00182358		C20:2	0.00800451	0.00910693	0.00594347	0.00768497	0.00131109
C22:0	0.0093	0.0098	0.0099			C22:0	0.0062	0.00653333	0.0066	0.00644444	0.000174978		C22:0	0.0044576	0.00469726	0.00474519	0.00463335	0.000125804
C20:3	0.0057	0.0056	0.0052			C20:3	0.0038	0.00373333	0.00346667	0.00366667	0.000144016		C20:3	0.00273208	0.00268415	0.00249242	0.00263622	0.000103543
C20:3(d)	0.0121	0.0107	0.0108			C20:3(d)	0.00806667	0.00713333	0.0072	0.00746667	0.000425136		C20:3(d)	0.00579968	0.00512864	0.00517657	0.0053683	0.000305659
C22:1	0.1322	0.2108	0.2103			C22:1	0.0881333	0.140533	0.1402	0.122956	0.0246234		C22:1	0.0633651	0.101039	0.100799	0.0884011	0.0177034
C20:4	0.0039	0.0029	0.0027			C20:4	0.0026	0.00193333	0.0018	0.00211111	0.000349956		C20:4	0.00186932	0.00139001	0.00129414	0.00151782	0.000251607
C23:0	0.0087	0.0088	0.0082			C23:0	0.0058	0.00586667	0.00546667	0.00571111	0.000174978		C23:0	0.00417002	0.00421795	0.00393036	0.00410611	0.000125804
C22:2	0.0221	0.0198	0.021			C22:2	0.0147333	0.0132	0.014	0.0139778	0.000626178		C22:2	0.0105928	0.00949038	0.0100656	0.0100496	0.000450202
C20:5	0.0026	0.0024	0.0027			C20:5	0.00173333	0.0016	0.0018	0.00171111	8.31479e-05		C20:5	0.00124621	0.00115035	0.00129414	0.00123023	5.97807e-05
C24:0	0.0063	0.0061	0.0058			C24:0	0.0042	0.00406667	0.00386667	0.00404444	0.000136987		C24:0	0.00301967	0.0029238	0.00278001	0.00290783	9.84893e-05
C24:1	0.0123	0.0103	0.0088			C24:1	0.0082	0.00686667	0.00586667	0.00697778	0.000955814		C24:1	0.00589554	0.00493692	0.00421795	0.0050168	0.0006872
C22:6	0.0217	0.0234	0.0287			C22:6	0.0144667	0.0156	0.0191333	0.0164	0.00198737		C22:6	0.0104011	0.0112159	0.0137563	0.0117911	0.00142885
						Total FAs	127.074	151.19	139.001	139.088	9.8456

[truncated: 5 more sheets: CGte9, WEC, ECtesA, ECtesB, ECte9]
